# Supplementary material for: In Vitro Cyto- and Genotoxicity Assessment of Antibacterial Paints with Triclosan and Isoborneol
Source: Toxics. 2022 Jan 27;10(2):58. doi: 10.3390/toxics10020058 (PMC8877867; doi:10.3390/toxics10020058)
Supplement: Supplementary file 1 [file toxics-10-00058-s001.zip]

Archive with 1 entries (1 files):
- toxics-1550938-supplementary.pdf
